# Supplementary material for: YAP charge patterning mediates signal integration through transcriptional co-condensates
Source: Nat Commun. 2025 Aug 12;16:7454. doi: 10.1038/s41467-025-62157-3 (PMC12343768; doi:10.1038/s41467-025-62157-3)
Supplement: Supplementary file 4 — Source Data [file 41467_2025_62157_MOESM4_ESM.xlsx]

## Sheet: Fig.1C
	1-CDF
time (sec)	experiment 1	experiment 2	experiment 3	experiment 4	experiment 5	mean	sem
0	1	1	1	1	1	1	0
4	0.068504	0.049061	0.037	0.069555	0.054368	0.0556976	0.00612962
8	0.024431	0.012649	0.008558	0.017104	0.013498	0.015248	0.00266782
12	0.013041	0.006516	0.003272	0.006842	0.006374	0.007209	0.00159412
16	0.009409	0.00345	0.002265	0.003991	0.004124	0.0046478	0.00123465
20	0.006933	0.0023	0.001007	0.003421	0.004124	0.003557	0.000995488
24	0.004952	0.001916	0.000252	0.002281	0.003375	0.0025552	0.000781192
28	0.003466	0	0.000252	0.00171	0.002625	0.0016106	0.000667878
32	0.002311	0	0.000252	0.001425	0.002625	0.0013226	0.000528163
36	0.001321	0	0	0.00114	0.001875	0.0008672	0.000374172
40	0.001155	0	0	0.000285	0.001875	0.000663	0.000369664
44	0.000825	0	0	0	0.001875	0.00054	0.000370017
48	0.00066	0	0	0	0.001875	0.000507	0.000365101
52	0.000495	0	0	0	0.001125	0.000324	0.00022201
56	0.000165	0	0	0	0.00075	0.000183	0.000145307
60	0.000165	0	0	0	0.00075	0.000183	0.000145307
64	0	0	0	0	0.000375	7.5e-05	7.5e-05
68	0	0	0	0	0.000375	7.5e-05	7.5e-05
72	0	0	0	0	0.000375	7.5e-05	7.5e-05
76	0	0	0	0	0.000375	7.5e-05	7.5e-05
78	0	0	0	0	0	0	0

## Sheet: Fig.1E
	(mCherry-YAP)/(EGFP-YAP) fold-change
dwell time (sec)	experiment 1	experiment 2	experiment 3	experiment 4	mean	sem
<1.2	1.00771	1.04249	1.05448	1.02037	1.03126	0.0105607
≥1.2	0.936778	0.656442	0.608882	0.838009	0.760028	0.0768639
≥7	0.526047	0.321775	0.453635	0.956571	0.564507	0.137357
≥10	0.310939	0.334247	0.434993	0.807107	0.471822	0.114957

## Sheet: Fig. 2D
	[GFP(-30)-YAP]/[GFP(0)-YAP] fold change
dwell time (sec)	experiment 1	experiment 2	experiment 3	experiment 4	mean	sem
<1.2	1.02313	1.00746	1.01625	1.01188	1.015	0.003339
>=1.2	0.349958	0.516768	0.455994	0.464824	0.4469	0.03498
>=7	0.287596	0.527493	0.402016	0.504271	0.4303	0.05484
>=10	0.308409	0.706572	0.363305	0.429793	0.452	0.0884

## Sheet: Fig.3C
	1-CDF
# of YAP molecules per spot	experiment 1	experiment 2	experiment 3	experiment 4	experiment 5	Median	upper limit	lower limit
2	0.600527	0.630657	0.624256	0.60194	0.544406	0.60194	0.630657	0.544406
4	0.358289	0.386572	0.385395	0.307747	0.255125	0.358289	0.386572	0.255125
6	0.205599	0.22902	0.22217	0.130893	0.098696	0.205599	0.22902	0.098696
8	0.117044	0.134314	0.124385	0.048754	0.031732	0.117044	0.134314	0.031732
10	0.06616	0.079389	0.069895	0.016061	0.008193	0.06616	0.079389	0.008193
12	0.037256	0.047493	0.039361	0.005034	0.001923	0.037256	0.047493	0.001923
14	0.021675	0.029349	0.022353	0.001243	0.000346	0.021675	0.029349	0.000346
16	0.012875	0.018789	0.012881	0.000265	0.000115	0.012875	0.018789	0.000115
18	0.007888	0.012253	0.007126	4.08e-05	0	0.007126	0.012253	0
20	0.00497	0.008123	0.004156	2.04e-05	0	0.004156	0.008123	0
22	0.003227	0.005455	0.002457	0	0	0.002457	0.005455	0
24	0.002158	0.003614	0.001377	0	0	0.001377	0.003614	0
26	0.001521	0.002338	0.000757	0	0	0.000757	0.002338	0
28	0.001054	0.001484	0.000394	0	0	0.000394	0.001484	0
30	0.000747	0.00104	0.000222	0	0	0.000222	0.00104	0
32	0.000544	0.000638	0.000135	0	0	0.000135	0.000638	0
34	0.000377	0.000387	7.68e-05	0	0	7.68e-05	0.000387	0
36	0.000267	0.000235	4.76e-05	0	0	4.76e-05	0.000267	0
38	0.00021	0.000148	2.91e-05	0	0	2.91e-05	0.00021	0
40	0.000176	8.35e-05	1.59e-05	0	0	1.59e-05	0.000176	0
42	0.000138	5.69e-05	1.32e-05	0	0	1.32e-05	0.000138	0
44	0.000118	3.8e-05	5.29e-06	0	0	5.29e-06	0.000118	0
46	8.91e-05	2.28e-05	5.29e-06	0	0	5.29e-06	8.91e-05	0
48	7.39e-05	1.52e-05	5.29e-06	0	0	5.29e-06	7.39e-05	0
50	5.88e-05	1.14e-05	5.29e-06	0	0	5.29e-06	5.88e-05	0
52	4.74e-05	1.14e-05	2.65e-06	0	0	2.65e-06	4.74e-05	0
54	4.36e-05	1.14e-05	2.65e-06	0	0	2.65e-06	4.36e-05	0
56	2.65e-05	1.14e-05	2.65e-06	0	0	2.65e-06	2.65e-05	0
58	2.09e-05	1.14e-05	0	0	0	0	2.09e-05	0
60	1.71e-05	7.59e-06	0	0	0	0	1.71e-05	0

## Sheet: Fig.3D
average nuclear YAP intensity (arb. units)	YAP intensity dense phase (arb. units)	YAP intensity dilute phase (arb. units)
176.82	0.045387
279	0.438875			note: Fig. 3D only shows a zoom in of the dataset, the full dataset is shown in Fig.S2
656.094	4.98655
461.082	2.98698
851.495	7.72523
196.714	0.779645
14.532	0
624.694	9.66399
374.278	0.76212
634.78	6.98121
548.341	2.08755
488.997	2.05177
369.844	0.79323
261.45	0.115739
826.22	4.84784
408.967	1.12034
484.278	4.44269
87.357	0.016896
440.035	3.8413
34.062	0
530.027	6.38556
225.827	0.141816
567.502	8.17801
30.052	0
454.716	4.5377
186.405	0.216493
462.761	1.78988
4.14	0
444.812	1.64404
406.683	2.13386
517.206	3.39737
284.534	1.70662
433.999	8.60664
467.729	0.7648
495.579	0.326124
446.122	1.10512
323.52	4.15687
1.284	0
271.417	1.10322
136.173	0.083367
266.619	1.08641
408.6	1.83096
403.805	0.203114
191.983	0.016196
269.855	1.44833
2195.82	64.1981
1008.92	11.7278
557.742	5.38957
989.937	34.3163
701.497	21.6622
587.764	5.40921
197.724	0.593372
1346.69	29.7341
1733.97	30.7862
293.173	2.21596
1354.19	26.7747
1056	14.5722
820.718	4.72568
461.702	0.389789
346.066	2.87594
124.025	0.095923
426.15	3.12029
3316.39	77.1332
155.696	0.034806
1652.4	1.49549
1057.07	30.1056
1639.03	28.783
174.241	0.206578
211.305	0.098474
354.334	0.236154
439.57	0.225996
230.179	0.408535
262.911	1.04955
4.989	0
374.355	3.18071
407.263	4.13966
486.937	17.2724
115.944	0.152814
459.339	5.28162
1663.14	35.6843
435.64	3.77115
475.527	4.96993
173.28	0.116051
249.661	1.70373
247.85	0.735586
1071.17	16.6072
683.281	1.4551
430.253	1.77752
413.107	1.32097
262.624	0.483052
731.53	15.7875
440.461	2.42172
379.796	4.96633
0	0
322.268	0.473713
202.689	0.028507
699.835	10.0646
515.077	2.2572
13.034	0
574.425	1.4525
400.63	2.56734
929.009	10.2549
1292.6	18.7129
339.849	2.85303
652.881	4.01202
542.923	4.06026
424.503	1.45957
273.273	0.658538
625.731	7.4874
326.71	1.72551
89.806	0.019262
129.32	0.061712
54.335	0
4.185	0
730.863	5.41378
316.198	1.33614
847.878	9.99094
836.184	2.91557
134.974	0.130011
676.501	4.52244
667.675	8.76017
712.645	3.5182
894.659	9.19781
713.697	11.1119
108.117	0.003048
506.204	2.93459
515.012	1.15831
515.626	1.0655
2280.85	22.5818
669.384	4.3773
376.685	0.418821
363.179	0.597873
211.241	0.604999
448.97	4.8202
442.522	1.64573
183.269	0.616671
364.704	1.60917
201.769	0.477609
1656.92	30.2365
457.354	4.3539
596.154	3.38815
441.135	0.095796
133.83	0.186177
73.591	0.013001
0	0
71.463	0
68.633	0.027844
21.22	0
0	0
24.233	0
189.525	0.998585
49.8	0
90.686	0.001322
0	0
71.136	0
29.728	0
0	0
59.959	0
141.611	0.088545
123.824	0.018129
248.394	0.468787
107.076	0.002349
248.024	0.761716
83.998	0
147.825	0.146573
6.75	0
0.756	0
21.129	0
288.72	0.571744
22.183	0
237.509	1.12675
31.135	0
33.523	0
60.293	0
148.886	0.081588
50.022	0
0	0
80.208	0
12.111	0
0.383	0
30.645	0
113.536	0.118283
17.864	0
88.182	0.042566
24.215	0
7.73	0
130.928	0.129927
70.457	0.008901
67.078	0
78.816	0.057916
121.459	0.109052
108.054	0
98.491	0.007199
175.377	0.447728
184.163	0.546767
51.858	0
45.632	0.001711
10.543	0
13.79	0
68.699	0
13.671	0
82.395	0.004382
71.595	0
98.374	0.096822
34.613	0
13.719	0
88.571	0.012725
43.967	0
5.864	0
2.185	0
4.544	0
35.921	0
136.039	0.008867
6.96	0
27.468	0
78.011	0
60.971	0.031091
16.417	0
21.555	0
34.57	0
9.518	0
5.554	0
8.833	0
68.875	0
9.796	0
128.929	0.00696
41.42	0
1.829	0
33.411	0.0135
0	0
0	0
40.331	0
14.13	0
42.144	0
46.932	0
4.607	0
5.446	0
41.926	0.013768
22.274	0
17.131	0
37.589	0.001727
41.843	0
43.397	0.003768
38.516	0
32.569	0.010036
26.802	0
23.696	0
31.936	0
35.435	0
55.251	0
176.82		171.184
279		273.233
656.094		642.189
461.082		443.627
851.495		838.05
196.714		185.21
14.532		14.5315
624.694		596.647
374.278		366.611
634.78		613.529
548.341		550.41
488.997		471.931
369.844		361.914
261.45		254.33
826.22		817.092
408.967		395.916
484.278		463.367
87.357		79.2791
440.035		424.126
34.062		32.7623
530.027		516.748
225.827		219.535
567.502		535.022
30.052		30.0523
454.716		432.844
186.405		181.348
462.761		460.14
4.14		4.14031
444.812		439.563
406.683		390.466
517.206		512.399
284.534		264.567
433.999		398.34
467.729		463.896
495.579		494.766
446.122		439.378
323.52		301.312
1.284		1.28409
271.417		254.698
136.173		135.381
266.619		251.836
408.6		399.797
403.805		393.257
191.983		187.942
269.855		252.45
2195.82		2093.13
1008.92		992.266
557.742		549.654
989.937		943.449
701.497		649.396
587.764		551.23
197.724		180.05
1346.69		1268.27
1733.97		1690.26
293.173		269.536
1354.19		1311.62
1056		1015.14
820.718		806.968
461.702		455.605
346.066		317.83
124.025		115.816
426.15		409.019
3316.39		3167.06
155.696		148.96
1652.4		1650.75
1057.07		1012.28
1639.03		1572.66
174.241		167.207
211.305		201.135
354.334		350.793
439.57		439.57
230.179		219.447
262.911		244.282
4.989		4.98937
374.355		351.112
407.263		389.434
486.937		437.672
115.944		113.481
459.339		443.391
1663.14		1611.79
435.64		391.753
475.527		440.43
173.28		168.453
249.661		229.748
247.85		246.199
1071.17		1050.97
683.281		665.906
430.253		401.505
413.107		402.685
262.624		253.882
731.53		698.212
440.461		426.305
379.796		366.325
0		0
322.268		305.859
202.689		198.451
699.835		676.943
515.077		501.449
13.034		13.0341
574.425		558.039
400.63		374.196
929.009		911.93
1292.6		1237.49
339.849		313.957
652.881		638.218
542.923		538.415
424.503		401.399
273.273		254.749
625.731		581.401
326.71		297.235
89.806		81.0063
129.32		124.06
54.335		52.6372
4.185		4.18479
730.863		712.305
316.198		301.291
847.878		816.598
836.184		827.59
134.974		126.423
676.501		681.699
667.675		669.846
712.645		693.724
894.659		863.378
713.697		700.624
108.117		103.504
506.204		473.403
515.012		511.678
515.626		504.828
2280.85		2232.47
669.384		639.096
376.685		374.219
363.179		347.744
211.241		192.649
448.97		428.4
442.522		440.273
183.269		179.921
364.704		350.664
201.769		185.412
1656.92		1584.06
457.354		446.969
596.154		564.902
441.135		437.449
133.83		103.924
73.591		235.412
0		125.654
71.463		68.4803
68.633		0
21.22		65.3743
0		62.6899
24.233		20.2462
189.525		0
49.8		23.2897
90.686		171.573
0		45.8558
71.136		85.3769
29.728		0
0		68.9859
59.959		28.6684
141.611		0
123.824		57.0218
248.394		132.809
107.076		116.596
248.024		240.672
83.998		0.755567
147.825		21.1288
6.75		269.614
0.756		81.8376
21.129		137.601
288.72		6.75037
22.183		22.1834
237.509		221.363
31.135		31.1347
33.523		32.6848
60.293		56.4536
148.886		141.299
50.022		47.3224
0		0
80.208		76.2846
12.111		12.1109
0.383		0.382612
30.645		29.3258
113.536		107.478
17.864		16.7164
88.182		81.067
24.215		23.8841
7.73		6.68593
130.928		121.236
70.457		63.7452
67.078		63.6041
78.816		71.2627
121.459		111.605
108.054		103.83
98.491		96.2608
175.377		165.368
184.163		176.257
51.858		48.3777
45.632		43.803
10.543		10.5432
13.79		13.7896
68.699		68.7358
13.671		12.8088
82.395		78.1948
71.595		71.1583
98.374		89.1837
34.613		32.1072
13.719		13.7189
88.571		81.0898
43.967		41.7436
5.864		5.86395
2.185		1.71593
4.544		4.11767
35.921		34.1521
136.039		131.798
6.96		6.65128
27.468		25.7475
78.011		72.8179
60.971		52.9857
16.417		16.0809
21.555		20.6469
34.57		33.5998
9.518		9.18036
5.554		4.95106
8.833		8.83301
68.875		66.2887
9.796		9.39584
128.929		120.7
41.42		41.0509
1.829		1.82857
33.411		31.9436
0		0
0		0
40.331		38.6676
14.13		13.5798
42.144		41.1794
46.932		45.5478
4.607		4.60747
5.446		5.44624
41.926		36.6588
22.274		19.9024
17.131		16.2023
37.589		34.2036
41.843		40.6204
43.397		42.3376
38.516		37.8902
32.569		32.3165
26.802		24.8511
23.696		22.8199
31.936		31.3318
35.435		35.1977
55.251		54.6512

## Sheet: Fig.3G
	Med1 cluster intensity (delta to YAP negative bin)
nuclear YAP intensity	experiment 1	experiment 2	experiment 3	experiment 4	experiment 5	experiment 6	mean	sem
0	0	0	0	0	0	0	0	0
100	8.71	-7.45	5.29	13.5	10.883	4.398	5.889	3.007
300	1.91	-13.83	5.2	12.85	12.113	5.828	4.012	3.963
500	24.61	23.17	16.12	27.56	11.323	2.658	17.57	3.848
700	14.6	53.67	52.6	48.57	17.843	-2.516	30.79	9.754
900	50.98	73.97	48.94	7.65	13.103	1.958	32.77	11.91
1100	69.73	60.77	68.72	44.95	40.443	10.518	49.19	9.179

## Sheet: Fig.4C
	Halo-YAP intensity (arb. units)		SNAP-Med1 intensity (arb. units)
time (min)	mean	sem	mean	sem
0	0	0	-0.00492267	0.991314
2	116.803	9.99896	2.01691	0.928164
4	406.839	26.0921	16.7669	1.71364
6	559.242	29.7892	25.8384	2.16787
8	661.859	38.3618	32.7296	2.37141
10	734.884	41.4767	32.3982	2.2941
12	794.636	47.5504	39.1221	2.37758
14	872.845	51.5098	38.6833	2.3552
16	894.052	52.7683	40.6271	2.33392
18	926.985	56.2627	42.5417	2.45644
20	899.048	55.2575	40.9493	2.36844
22	932.688	59.7404	43.6694	2.34542
24	991.058	62.6006	45.5898	2.5316
26	969.562	63.2746	46.8804	2.7461
28	954.043	65.4877	46.0169	2.83743
30	985.816	68.4768	43.1621	2.75317
32	988.193	69.598	43.4955	2.80455
34	1005.43	72.1738	45.3869	2.86635
36	987.928	74.3041	45.0543	2.82768
38	951.681	68.8475	42.8574	3.04854
40	983.469	73.3454	43.6604	2.82177
42	977.166	77.3361	47.1642	3.27137
44	1071.78	85.4695	46.6365	3.48083
46	1074.86	90.6068	49.4876	3.13529
48	1047	87.0629	47.7769	3.64883
50	1069.23	96.8873	42.6464	3.41988
52	1086.19	93.1743	45.2933	3.34983
54	1130.75	106.5	46.7979	3.23291
56	1124.67	98.9917	46.3843	3.99629
58	1090.34	97.022	47.6129	3.7791
60	1171.44	107.779	46.738	3.46112
62	1158.9	109.511	47.7077	3.5878
64	1232.68	119.621	48.898	3.69764
66	1218.39	122.382	51.4232	3.86092
68	1213.21	116.761	48.9581	3.86952
70	1168.9	111.375	50.1783	3.91092
72	1097.42	107.342	46.3756	3.74773
74	1165.84	117.879	49.1814	3.86854
76	1201.64	123.259	47.6125	4.10291
78	1239.03	129.339	47.8367	4.08788
80	1229.91	123.331	49.2368	4.57282
82	1251.07	134.226	46.3195	3.8591
84	1212.77	130.16	49.9048	4.36732
86	1200.48	121.319	52.2848	4.1778
88	1213.64	128.305	49.678	4.10251
90	1189.78	125.088	46.9226	4.27968
92	1152.04	131.676	45.2623	4.01531
94	1128.63	132.248	42.2181	3.88216
96	1088.19	138.546	40.2132	4.31832
98	1114.36	134.487	41.9237	4.24239
100	1176.83	148.462	40.1373	4.65592
102	1142.34	138.537	43.168	4.45667
104	1144.98	140.539	38.9734	4.27466
106	1181.33	155.147	35.6371	4.23922
108	1205.02	155.307	40.0783	4.28744
110	1191.04	155.633	33.8984	4.0394
112	1245.74	163.46	38.576	4.08416
114	1247.17	174.815	37.4438	3.94205
116	1175.12	149.783	35.0137	4.00512
118	1303.18	173.056	42.7912	5.13074

## Sheet: Fig.4E
	GFP(0)-Halo-YAP intensity (arb. units)				GFP(0)-Halo-YAP intensity (arb. units)
	SNAP-Med1 intensity (arb. units)		GFP(0)-Halo-YAP intensity (arb. units)		SNAP-Med1 intensity (arb. units)		GFP(0)-Halo-YAP intensity (arb. units)
time (min)	mean	sem	mean	sem	mean	sem	mean	sem
0	0.00128272	0.631584	0	0	-0.00264434	0.937279	0	0
2	3.76949	0.75517	165.999	11.391	2.3178	0.899326	121.997	13.841
4	10.9973	0.963221	561.499	29.157	3.14202	0.858586	509.936	39.411
6	16.5509	1.14835	872.592	47.402	2.4551	0.831118	726.183	50.724
8	22.1061	1.32551	1130.09	57.466	3.59059	0.785656	887.655	68.073
10	26.2299	1.40865	1242.96	58.531	3.9764	0.932207	913.183	63.313
12	28.5036	1.43818	1381.38	60.862	4.88022	0.961924	928.606	64.447
14	31.6205	1.53822	1485.03	67.281	4.29006	0.815378	966.952	65.281
16	34.7263	1.58615	1585.83	66.091	4.66732	0.87556	1018.83	65.386
18	33.6358	1.59205	1679.26	73.443	4.60036	0.820093	967.985	66.396
20	36.4357	1.66662	1746.9	81.902	4.3663	0.78875	964.96	68.238
22	39.3247	1.76808	1833.65	91.402	5.26277	0.853531	965.127	67.319
24	41.5892	1.94583	1971.45	100.25	3.79491	0.987013	986.144	72.835
26	41.0243	1.94222	2067.43	107.86	4.65603	1.31207	969.287	74.309
28	42.4514	2.0439	2229.51	123.73	4.17782	1.21138	1003.83	77.286
30	43.8661	2.13599	2241.17	123.65	5.78373	1.45207	1006.43	85.665
32	42.872	2.0988	2320.48	131.58	4.04559	1.20897	917.743	69.478
34	45.1314	2.24452	2361.53	136.33	4.71148	1.58213	882.159	73.301
36	43.8462	2.16053	2488.79	143.91	6.19228	1.63838	898.978	77.346
38	43.5222	2.29507	2606.58	153.64	5.66025	3.11924	892.021	79.647
40	45.0136	2.30652	2573.12	151.3	6.50942	1.77546	881.366	83.833
42	44.7235	2.29568	2707.12	163.98	5.00923	1.83511	887.77	88.484
44	45.5293	2.3383	2786.6	174.87	5.83737	1.0862	875.471	84.724
46	46.0337	2.32382	2867.18	175.48	4.53267	0.860848	854.076	87.556
48	43.7494	2.27437	2878.94	186.41	4.42563	0.932856	852.473	89.066
50	42.0289	2.27948	3057.57	207.82	5.25592	0.994392	829.553	82.435
52	45.3538	2.51106	3106.03	216.6	5.19916	1.00015	828.722	82.049
54	44.1473	2.47458	3208.45	224.73	3.51247	0.938983	791.291	76.739
56	46.1364	2.62385	3255.02	234.86	4.96016	1.18684	806.672	88.341
58	45.8199	2.6545	3471.28	253.53	5.26343	1.30156	800.371	82.31
60	44.8249	2.59356	3392.8	253.4	4.54604	1.37972	763.606	79.569
62	46.1895	2.77732	3639.38	269.09	5.20944	1.59467	790.676	81.157
64	47.5606	2.74196	3729.55	285.17	4.87257	1.50514	773.847	78.744
66	45.702	2.90687	3685.06	290.27	4.52517	1.4103	781.855	84.06
68	47.4515	2.77586	3837.28	320.47	3.69126	1.2853	771.634	78.859
70	48.0813	2.89385	3838.65	322.44	3.66714	1.12505	748.965	75.907
72	46.7469	3.00924	3848.62	322.01	5.27104	1.21819	743.532	70.94
74	47.0001	2.91389	3879.44	331.62	3.77754	1.16761	727.599	80.704
76	48.5481	3.12265	4013.77	344.86	5.52548	1.10437	750.433	81.591
78	47.2499	3.20693	4146.85	369.06	4.24756	0.999743	716.939	75.521
80	50.3865	3.20896	4200.51	374.86	3.13963	1.14801	732.935	77.585
82	47.419	3.08257	4160.74	382.95	3.14639	1.05577	702.112	77.143
84	48.3976	3.27741	4317.25	392.61	4.12458	1.1736	703.871	79.773
86	48.6171	3.18836	4476.86	418.45	3.97249	1.09667	680.247	80.682
88	47.6596	3.17015	4306.54	398.64	3.45273	1.03503	635.641	67.87
90	45.5148	2.96228	4280.12	401.57	3.20202	1.21806	670.91	74.432
92	46.8703	3.25753	4166.3	387.05	2.49314	1.14974	682.831	86.528
94	44.0237	3.08217	4180.41	393.44	4.81086	1.47361	703.456	90.125
96	46.6025	3.32032	4508.09	429.72	2.6431	1.30583	666.042	83.537
98	44.9639	3.39909	4334.82	424.74	3.03274	1.32521	635.576	85.93
100	43.6157	3.34466	4494.19	441.66	2.89253	1.46808	625.607	83.23
102	46.7291	3.42624	4520.71	461.18	4.23888	1.33133	658.035	87.332
104	43.0154	3.47448	4557.62	460.04	4.22673	1.34673	658.646	82.14
106	41.9585	3.55076	4582.6	464.83	3.12407	1.25063	686.381	89.955
108	41.1884	3.37805	4512.82	463.6	2.08293	1.24852	710.261	95.14
110	38.7699	3.31441	4392.61	458.4	2.55489	1.27079	682.717	89.705
112	41.4433	3.62164	4632.08	494.64	2.45271	1.35505	732.212	106.12
114	42.1316	3.69076	4660.79	503.15	2.92793	1.39978	688.938	101.44
116	42.9293	3.54196	4716.88	501.89	4.47218	1.59547	706.136	100.79
118	42.8865	3.57832	4600.88	514.42	2.17294	1.20792	751.715	114.42

## Sheet: Fig.5B
	SNAP-YAP intensity (arb. units)		Halo-Pol2 intensity (arb. units)
time (min)	mean	sem	mean	sem
0	0	0	0.00136132	2.00602
2	243.641	11.063	1.22651	1.96501
4	973.972	36.442	11.2981	2.1825
6	1649.47	65.791	14.5813	2.18368
8	2214.42	94.401	18.1589	2.27299
10	2570.55	103.94	17.705	2.20676
12	3035.31	131.3	24.0666	2.26305
14	3195.18	133.62	26.3131	2.36278
16	3557.63	144.46	27.984	2.34464
18	3719.01	167.81	27.9154	2.29806
20	3816.44	180.2	30.1217	2.37418
22	3914.1	192.66	28.4606	2.5256
24	4131.81	203.88	27.2705	2.56246
26	4278.15	225.69	31.0322	2.61982
28	4414.55	226.25	28.6854	2.7716
30	4542.09	240.37	27.5182	2.83259
32	4683.83	258.7	26.5478	2.79812
34	4841.18	267.29	25.8328	2.91384
36	5019.61	291.25	24.944	2.93256
38	5094.81	313.76	21.2339	2.73477
40	4965.54	309.15	18.5695	2.71008
42	5018.35	319.43	21.6126	2.80751
44	4897.24	319.09	20.0382	3.09703
46	4999.04	332.65	18.5118	2.62921
48	4931.56	351.32	13.9085	2.91892
50	4915.42	352.64	16.8246	2.89579
52	5071.66	361.04	9.21605	2.97955
54	5102.52	361.02	12.1952	2.77457
56	5194.54	393.69	10.5812	3.05347
58	5418.43	429.14	11.4487	3.19859
60	5669.58	461.47	12.0715	3.0784
62	5468.41	454.25	12.649	3.35252
64	5397.92	446.17	10.4802	3.30499
66	5416.96	464.87	5.99391	3.23543
68	5386.74	480.97	4.06096	3.28503
70	5860.01	534.82	6.38814	3.24764
72	6182.19	571.55	5.13089	3.29439
74	6266.65	645.81	1.58987	3.25343
76	6506.7	651.87	6.61169	3.96777
78	6615.91	684.9	1.22622	3.53692
80	6710.04	701.59	6.66786	3.53831
82	6605.01	692.14	3.86362	3.83422
84	6620.52	693	9.21261	4.46339
86	6573.73	700.52	1.99047	3.89339
88	6758.44	778.68	5.11178	4.14361
90	6847.58	801.85	5.39314	3.96405
92	7091.12	867.73	3.25061	3.73937
94	7144.3	878.66	5.51028	4.21074
96	7025.08	862.75	4.76818	3.93232
98	7140.62	915.21	3.68796	3.9395
100	7659.25	953.95	2.07929	4.14627
102	7587.59	984.5	6.30632	4.9642
104	7788.81	1009.9	5.00394	4.71743
106	7815.12	1020.1	2.32716	4.74775
108	7406.12	993.12	2.89191	4.84514
110	7980.6	1041.6	4.92691	5.27679
112	7821.45	1079.1	0.770695	5.0727
114	8017.77	1102.3	5.24813	4.88645
116	8017.04	1081.8	4.20454	4.77564
118	8301.77	1113.5	8.47546	5.33317

## Sheet: Fig.5D
	DMSO		DRB
time (min)	mean	sem	mean	sem		time (min)	DPol2 (DRB-DMSO)
0	0.00431024	6.4505	-0.00350973	3.33761		0	-0.00782
2	-2.01979	6.58156	2.4752	3.54028		2	4.49499
4	4.49911	6.7927	6.71372	3.57898		4	2.21461
6	14.8976	7.14897	9.97656	3.87889		6	-4.92107
8	16.6102	7.24486	17.0823	3.72595		8	0.47202
10	24.1983	7.79059	29.6531	4.28741		10	5.45483
12	21.2421	7.63956	32.5545	3.98109		12	11.3124
14	31.1782	8.49548	36.9474	4.07358		14	5.76915
16	35.5259	8.4919	42.1043	4.1104		16	6.5784
18	36.819	8.1029	49.3475	4.16405		18	12.5285
20	43.6837	9.30198	49.5407	4.06376		20	5.85694
22	39.9187	8.88662	49.5522	4.08733		22	9.63348
24	41.7473	8.98025	49.5669	4.0039		24	7.81962
26	44.6388	8.78011	46.9283	3.91373		26	2.28949
28	43.8176	8.97825	46.3283	4.12944		28	2.5107
30	39.6249	9.33214	46.1022	3.99066		30	6.4773
32	46.7251	9.53874	46.5169	4.08581		32	-0.20818
34	37.8818	8.2706	49.04	4.08392		34	11.1582
36	42.3624	8.61192	48.901	3.99913		36	6.53859
38	39.6472	7.96297	49.7103	3.8908		38	10.0631
40	36.8753	7.96993	48.2836	4.06433		40	11.4082
42	37.1094	8.04005	48.5419	3.64488		42	11.4325
44	35.0736	7.7883	46.4898	3.753		44	11.4162
46	37.523	7.7345	44.5186	3.82833		46	6.99558
48	40.9919	8.38508	46.613	3.75647		48	5.62107
50	37.8003	8.71737	44.9948	4.00962		50	7.19455
52	34.0618	7.62572	40.9844	3.68423		52	6.92261
54	33.3681	7.20833	43.5813	3.74239		54	10.2132
56	27.8244	8.08722	42.9145	4.00313		56	15.0901
58	28.6038	7.22083	44.1156	4.02664		58	15.5118
60	30.8587	8.49755	47.7892	4.0739		60	16.9305
62	27.5293	8.16216	45.2374	4.06064		62	17.7081
64	39.8155	8.58201	43.0132	4.297		64	3.19766
66	31.1917	7.70752	40.0754	4.27524		66	8.88367
68	25.0181	7.84779	40.1027	4.1643		68	15.0846
70	26.6069	7.40524	43.7527	4.17174		70	17.1458
72	27.2296	8.60819	45.848	4.21554		72	18.6185
74	25.9256	8.39672	43.3952	4.1482		74	17.4697
76	16.1364	7.25829	41.5274	4.32284		76	25.3911
78	23.8141	8.56073	40.3131	4.59555		78	16.499
80	16.5084	8.1434	39.8967	4.26315		80	23.3883
82	14.1656	8.65082	40.8731	4.68582		82	26.7075
84	11.519	9.40162	39.5431	4.4296		84	28.0241
86	12.7863	8.92086	40.6735	4.13651		86	27.8872
88	11.9289	9.17249	43.1115	4.32381		88	31.1826
90	15.4709	9.43869	41.2323	4.26197		90	25.7614
92	17.2111	9.35251	46.2451	4.65909		92	29.034
94	14.241	9.57485	39.7381	4.71933		94	25.4971
96	21.1241	9.25977	43.763	4.4626		96	22.639
98	23.3102	10.3101	47.6686	5.14553		98	24.3584
100	19.0678	9.42644	49.5642	7.94021		100	30.4964
102	22.4843	10.3008	38.1263	4.75099		102	15.642
104	28.0776	11.478	44.221	5.20065		104	16.1434
106	26.1025	9.84942	44.7186	4.90548		106	18.6161
108	23.3263	11.1123	43.9864	5.12329		108	20.66
110	20.4489	11.0118	41.6491	4.87487		110	21.2002
112	17.3982	10.529	38.6411	5.04077		112	21.2429
114	26.6394	11.9784	40.5372	4.79779		114	13.8978
116	20.9451	10.7078	45.9992	5.03965		116	25.0541
118	26.8652	10.9723	38.8219	5.69027		118	11.9567

[truncated: 1 more sheets: Fig. 6E]
